# Supplementary material for: Extremists of a feather flock together? Community structures, transitivity, and patterns of homophily in the US Islamist co-offending network
Source: PLoS One. 2024 Jun 5;19(6):e0298273. doi: 10.1371/journal.pone.0298273 (PMC11152292; doi:10.1371/journal.pone.0298273)
Supplement: S1 File — (CSV) [file pone.0298273.s001.csv]

Community #	Id	Gender	Country of origin	Religious convert	Terrorist group affiliation	US State	Year of exposure	Age	Friend	Family members	Travel attempt	Travel success	US plot involvement
19	1	2	United States	1	al-Qaeda	Florida	2002	32	0	0	1	1	1
117	2	2	United States	1	al-Qaeda	California	1997	28	0	0	1	1	0
2	3	2	MENAT	0	other	New Jersey	1993	25	0	0	0	0	1
2	4	2	West Bank and Gaza Strip	0	other	New Jersey	1993	25	1	0	0	0	1
6	6	2	MENAT	0	al-Qaeda	New York	2003	27	1	0	1	1	1
37	7	2	MENAT	0	al-Qaeda	New York	2002	23	1	0	1	1	0
37	8	2	United States	0	al-Qaeda	New York	2002	28	1	0	1	1	0
37	9	2	United States	0	al-Qaeda	New York	2002	26	1	0	1	1	0
37	10	2	MENAT	0	al-Qaeda	New York	2002	25	1	0	1	1	0
37	11	2	MENAT	0	al-Qaeda	New York	2002	25	1	0	1	1	0
23	13	2	Pakistan	0	al-Qaeda	Ohio	2003	34	0	0	1	1	1
10	154	2	Pakistan	0	al-Qaeda	other_South	2003	23	0	0	1	1	1
38	14	2	MENAT	0	al-Qaeda	Virginia	2004	41	0	0	0	0	0
38	15	2	United States	1	al-Qaeda	other_Northeast	2003	30	0	0	1	1	0
38	16	2	MENAT	0	al-Qaeda	Virginia	2003	26	0	1	1	1	0
38	17	2	Asia	1	al-Qaeda	Virginia	2003	26	1	0	1	1	0
38	18	2	Pakistan	0	al-Qaeda	Virginia	2003	26	0	0	1	1	0
38	19	2	Pakistan	0	al-Qaeda	other_Northeast	2003	30	0	0	1	1	0
38	20	2	United States	1	al-Qaeda	other_South	2003	30	1	0	0	0	0
77	27	2	Pakistan	0	no formal organization	New York	2004	21	0	0	0	0	1
50	29	2	Pakistan	0	other	California	2005	21	0	0	0	0	1
50	30	2	United States	1	other	California	2005	25	0	0	0	0	1
50	31	2	United States	1	other	California	2005	21	0	0	0	0	1
50	32	2	United States	1	other	California	2005	37	0	0	0	0	1
3	34	2	West Bank and Gaza Strip	0	al-Qaeda	Ohio	2006	43	0	0	0	0	0
33	35	2	Pakistan	0	al-Qaeda	other_South	2006	21	0	1	1	1	1
82	37	2	United States	1	al-Qaeda	Florida	2006	32	1	0	0	0	1
82	38	2	America	1	al-Qaeda	Florida	2006	29	0	0	0	0	1
82	39	2	United States	1	al-Qaeda	Florida	2006	31	0	0	0	0	1
82	40	2	United States	1	al-Qaeda	Florida	2006	22	1	0	0	0	1
82	41	2	United States	1	al-Qaeda	Florida	2006	21	0	0	0	0	1
82	42	2	America	1	al-Qaeda	Florida	2006	31	0	0	0	0	1
11	45	2	MENAT	0	al-Qaeda	New Jersey	2007	24	1	1	0	0	1
11	46	2	Europe	0	al-Qaeda	New Jersey	2006	23	1	1	0	0	1
28	50	2	America	1	other	New York	2007	63	0	0	0	0	1
42	56	2	United States	1	Taliban	other_West	2002	31	0	0	1	0	0
42	57	2	United States	1	Taliban	other_West	2002	31	1	1	1	0	0
42	58	1	United States	1	Taliban	other_West	2002	25	0	1	0	0	0
42	59	2	United States	0	Taliban	other_West	2002	21	0	1	1	0	0
42	60	2	United States	0	Taliban	other_West	2002	23	0	1	1	0	0
25	68	2	United States	1	al-Shabaab	Texas	2007	27	0	0	1	1	0
8	73	2	West Bank and Gaza Strip	0	Hamas	Texas	2001	48	0	1	0	0	0
8	74	2	West Bank and Gaza Strip	0	Hamas	Texas	2001	47	0	1	0	0	0
8	77	2	West Bank and Gaza Strip	0	Hamas	Texas	2001	44	0	0	0	0	0
8	78	2	West Bank and Gaza Strip	0	Hamas	New Jersey	2001	42	0	0	0	0	0
6	79	2	MENAT	0	al-Qaeda	New York	2009	24	1	1	1	1	1
4	86	2	Somalia	0	al-Shabaab	Minnesota	2010	24	0	1	1	1	0
4	87	2	Somalia	0	al-Shabaab	Minnesota	2007	26	1	0	1	1	0
4	88	2	Somalia	0	al-Shabaab	Minnesota	2009	25	1	0	1	1	0
4	90	2	Somalia	0	al-Shabaab	Minnesota	2009	23	0	0	1	1	0
4	91	2	Somalia	0	al-Shabaab	Minnesota	2009	18	1	0	1	1	0
4	92	2	Somalia	0	al-Shabaab	Minnesota	2009	18	1	0	1	1	0
4	93	2	America	1	al-Shabaab	Minnesota	2008	27	1	0	1	1	0
4	94	2	Asia	0	al-Shabaab	Minnesota	2008	17	0	0	1	1	0
4	95	2	Somalia	0	al-Shabaab	Minnesota	2008	22	0	0	1	1	1
4	96	2	Somalia	0	al-Shabaab	Minnesota	2009	19	0	0	1	1	0
104	98	2	Pakistan	0	al-Qaeda	other_Midwest	2009	49	1	0	1	1	1
4	100	2	Somalia	0	al-Shabaab	Minnesota	2010	33	0	0	1	1	1
4	101	2	MENAT	1	al-Shabaab	other_South	2009	25	0	0	1	1	0
4	102	2	United States	0	al-Shabaab	California	2009	28	0	0	1	1	0
1	107	2	MENAT	0	al-Qaeda	North Carolina	2007	21	0	0	1	1	0
9	109	1	United States	1	al-Qaeda	other_Northeast	2010	46	0	0	0	0	1
1	111	2	United States	1	al-Shabaab	Virginia	2010	20	0	0	1	0	0
1	112	2	United States	0	al-Qaeda	Virginia	2009	39	0	0	1	1	1
90	115	2	Pakistan	0	Taliban	Virginia	2009	22	1	0	1	0	0
90	116	2	MENAT	0	Taliban	Virginia	2009	22	1	0	1	0	0
90	117	2	Sub_Saharan_Africa	0	Taliban	Virginia	2009	20	1	0	1	0	0
90	118	2	Sub_Saharan_Africa	0	Taliban	Virginia	2009	18	1	0	1	0	0
88	119	2	United States	1	no formal organization	New York	2009	43	1	0	0	0	1
88	120	2	United States	1	no formal organization	New York	2009	28	1	0	0	0	1
88	121	2	United States	1	no formal organization	New York	2009	34	1	0	0	0	1
22	123	2	United States	1	al-Qaeda	North Carolina	2009	39	0	1	1	1	1
22	124	2	United States	0	al-Qaeda	North Carolina	2009	22	0	1	1	0	1
22	125	2	United States	0	al-Qaeda	North Carolina	2009	20	0	1	1	0	1
22	127	2	MENAT	0	al-Qaeda	North Carolina	2009	22	1	0	1	0	0
22	128	2	MENAT	0	al-Qaeda	North Carolina	2009	21	1	0	1	0	1
1	131	2	America	1	al-Qaeda	New York	2008	25	0	0	1	1	1
18	132	2	West Bank and Gaza Strip	0	al-Shabaab	New Jersey	2009	20	1	0	1	0	0
112	133	2	United States	1	al-Qaeda	other_West	2010	35	0	1	0	0	1
78	134	2	United States	0	al-Qaeda	New York	2009	23	1	0	1	0	0
6	138	2	Europe	1	al-Qaeda	New York	2010	25	1	0	1	1	1
86	146	2	MENAT	0	al-Qaeda	New York	2010	33	0	0	1	1	1
73	149	2	Somalia	0	al-Shabaab	California	2010	54	0	0	0	0	0
79	151	2	MENAT	0	no formal organization	New York	2011	28	0	0	0	0	1
4	155	2	Somalia	0	al-Shabaab	Minnesota	2011	26	0	0	0	0	0
73	159	2	Somalia	0	al-Shabaab	California	2010	33	0	0	0	0	0
73	160	2	Somalia	0	al-Shabaab	California	2010	35	0	0	0	0	0
4	162	2	Somalia	0	al-Shabaab	Minnesota	2009	43	0	0	1	1	0
34	163	2	United States	1	al-Shabaab	other_West	2008	26	0	0	1	1	0
106	166	2	Somalia	0	al-Shabaab	Minnesota	2012	32	0	0	0	0	0
4	167	1	Somalia	0	al-Shabaab	Minnesota	2010	24	0	0	0	0	0
76	168	2	United States	1	no formal organization	other_West	2011	33	0	0	0	0	1
9	170	2	Europe	1	no formal organization	other_Northeast	2011	21	0	0	0	0	0
1	171	2	United States	1	al-Qaeda	New York	2007	33	0	0	0	0	0
21	178	1	MENAT	0	no formal organization	North Carolina	2012	46	0	0	0	0	1
9	179	2	Pakistan	0	no formal organization	other_South	2011	18	0	0	0	0	0
70	180	1	United States	0	Hezbollah	Ohio	2010	37	0	1	0	0	0
71	182	2	America	0	no formal organization	Florida	2010	24	0	0	0	0	0
4	207	2	Somalia	0	al-Shabaab	Minnesota	2009	25	0	0	0	0	0
75	247	2	United States	0	al-Shabaab	other_South	2012	25	0	0	1	0	1
68	250	2	United States	1	al-Qaeda	Florida	2012	28	0	0	1	0	0
67	254	2	Pakistan	0	al-Qaeda	Florida	2012	20	0	1	1	0	1
5	259	2	Asia	0	al-Shabaab	Texas	2014	23	0	0	0	0	0
34	261	2	United States	0	unknown	other_West	2014	29	0	0	0	0	1
7	273	2	Somalia	0	al-Shabaab	Minnesota	2012	21	0	0	1	1	0
4	280	2	Somalia	0	al-Shabaab	Minnesota	2009	25	0	0	1	1	0
7	290	2	Somalia	0	al-Shabaab	Minnesota	2015	19	0	1	1	1	0
33	330	2	United States	1	al-Shabaab	other_South	2009	20	0	0	1	1	0
4	368	1	Somalia	0	al-Shabaab	Minnesota	2014	24	0	0	0	0	0
108	388	2	Pakistan	0	al-Qaeda	other_Midwest	2010	56	0	0	0	0	1
83	430	2	Asia	0	al-Qaeda	California	2012	21	0	0	1	0	1
83	431	2	America	1	al-Qaeda	California	2012	21	0	0	1	0	1
83	432	2	Asia	1	al-Qaeda	California	2012	23	0	0	1	0	1
66	434	2	Asia	0	al-Qaeda	other_Northeast	2013	26	0	1	1	1	1
74	472	2	MENAT	0	al-Qaeda	other_Midwest	2012	18	0	0	0	0	1
80	69	2	Pakistan	1	al-Qaeda	New York	2004	29	0	0	1	1	0
13	70	2	United States	1	al-Qaeda	New York	2005	42	1	0	0	0	0
23	142	2	United States	1	al-Qaeda	Ohio	2007	43	0	0	1	1	1
40	212	2	Sub_Saharan_Africa	0	al-Qaeda	other_West	2002	32	0	0	0	0	1
19	215	2	Lebanon	0	al-Qaeda	Florida	2002	40	0	0	NA	NA	NA
19	332	2	unknown	0	no formal organization	New York	2002	-99	0	0	1	1	0
4	85	2	Somalia	0	al-Shabaab	Minnesota	2009	26	0	0	1	1	0
4	211	2	Somalia	0	al-Shabaab	Minnesota	2009	24	0	0	0	0	0
94	165	2	United States	1	Taliban	Texas	2006	33	0	0	0	0	0
17	227	2	West Bank and Gaza Strip	0	other	other_Midwest	2003	41	0	0	0	0	1
17	264	2	MENAT	0	other	Florida	2001	45	0	1	0	0	0
26	437	2	Lebanon	0	Hezbollah	Michigan	2001	31	0	1	0	0	0
29	468	2	Pakistan	0	al-Qaeda	other_West	2003	27	0	1	1	1	0
20	464	2	Lebanon	0	Hezbollah	Michigan	2003	31	0	0	0	0	0
39	192	2	unknown	0	Hezbollah	Michigan	2006	51	0	0	0	0	0
39	202	2	United States	1	Hezbollah	Florida	2006	73	0	0	0	0	0
105	371	2	Asia	0	other	other_Northeast	2012	45	1	0	0	0	0
11	48	2	Europe	0	al-Qaeda	New Jersey	2006	25	1	1	0	0	1
11	47	2	Europe	0	al-Qaeda	New Jersey	2007	28	1	1	NA	NA	NA
11	44	2	MENAT	0	al-Qaeda	other_Northeast	2007	23	1	0	NA	NA	NA
38	23	2	United States	1	al-Qaeda	Virginia	2003	35	1	0	0	0	0
39	190	2	unknown	0	Hezbollah	Michigan	2006	36	0	0	0	0	0
39	198	2	unknown	0	Hezbollah	Michigan	2008	34	0	0	0	0	0
4	83	2	Somalia	0	al-Shabaab	Minnesota	2008	26	1	0	1	1	1
4	84	2	Somalia	0	al-Shabaab	Minnesota	2009	30	1	0	1	1	0
20	444	1	United States	1	Hezbollah	New York	2003	24	0	1	0	0	0
20	445	1	United States	1	Hezbollah	New York	2003	58	0	1	0	0	0
20	458	2	Lebanon	0	Hezbollah	Michigan	2003	28	0	0	0	0	0
109	157	2	Pakistan	0	al-Qaeda	Florida	2002	19	1	0	0	0	1
19	209	2	MENAT	0	al-Qaeda	California	2005	43	0	0	0	0	0
10	217	2	Pakistan	0	al-Qaeda	New York	2003	23	0	1	0	0	0
110	233	2	MENAT	0	al-Qaeda	New York	2003	31	0	0	0	0	0
111	237	2	unknown	0	al-Qaeda	other_South	2004	47	0	0	0	0	0
115	369	2	West Bank and Gaza Strip	0	al-Qaeda	New York	2003	32	0	0	0	0	0
32	466	2	MENAT	0	al-Qaeda	New Jersey	2003	30	0	0	0	0	0
87	348	2	Asia	0	al-Qaeda	Ohio	2015	37	0	1	1	0	0
87	355	2	Asia	0	al-Qaeda	Ohio	2015	36	0	1	0	0	0
87	356	2	United States	0	al-Qaeda	other_Midwest	2015	35	0	1	0	0	0
3	144	2	United States	0	al-Qaeda	other_Midwest	2007	27	0	1	1	0	0
99	467	2	Pakistan	0	Taliban	California	2002	29	0	0	0	0	0
42	61	2	MENAT	0	Taliban	other_West	2003	38	0	0	NA	NA	NA
42	441	2	Lebanon	0	Taliban	other_West	2002	40	1	0	0	0	0
22	129	2	Europe	0	al-Qaeda	North Carolina	2009	24	0	0	NA	NA	NA
39	193	2	United States	0	Hezbollah	Michigan	2006	37	0	1	0	0	0
39	196	2	United States	0	Hezbollah	Michigan	2003	33	0	1	0	0	0
38	21	2	United States	0	al-Qaeda	other_South	2003	31	1	0	1	1	0
38	22	2	United States	1	al-Qaeda	Virginia	2003	30	0	1	1	1	0
38	25	2	United States	0	al-Qaeda	Virginia	2003	28	0	0	1	1	0
38	24	2	unknown	0	al-Qaeda	Virginia	NA	NA	1	0	NA	NA	NA
13	72	2	United States	0	al-Qaeda	New York	2005	30	0	0	1	1	0
96	106	2	United States	1	al-Qaeda	other_South	1998	19	0	0	1	1	1
40	164	2	United States	1	Taliban	other_West	2002	37	0	0	1	1	0
2	425	2	United States	1	al-Qaeda	New York	1993	55	0	0	1	1	1
2	240	2	West Bank and Gaza Strip	0	other	Texas	1993	28	1	0	1	1	1
35	66	2	MENAT	0	al-Qaeda	other_Northeast	2007	50	0	0	0	0	0
97	103	1	Somalia	0	al-Shabaab	Minnesota	2009	33	0	0	0	0	0
91	347	1	Somalia	0	al-Shabaab	Minnesota	2016	42	0	0	0	0	0
91	288	1	Somalia	0	al-Shabaab	other_West	2014	44	0	0	0	0	0
100	462	2	United States	0	Hamas	Virginia	2002	24	1	0	1	0	0
95	63	2	United States	0	unknown	other_Midwest	2006	22	0	0	0	0	1
9	110	1	United States	1	unknown	other_West	2010	31	0	0	0	0	1
3	278	2	MENAT	0	al-Qaeda	Ohio	2006	26	0	0	1	0	0
3	279	2	Lebanon	0	al-Qaeda	Ohio	2006	24	0	1	0	0	0
94	158	2	MENAT	0	Taliban	Texas	2006	29	0	1	0	0	0
94	329	2	Pakistan	0	Taliban	Texas	2006	26	0	1	0	0	0
98	252	2	United States	1	al-Qaeda	New York	2013	18	0	0	1	0	0
93	174	2	Pakistan	0	Taliban	Florida	2011	75	0	1	0	0	0
2	223	2	unknown	0	al-Qaeda	New York	NA	NA	0	0	NA	NA	NA
2	477	2	unknown	0	al-Qaeda	New York	NA	NA	0	1	NA	NA	NA
2	476	2	unknown	0	al-Qaeda	New York	NA	NA	0	0	NA	NA	NA
2	478	2	unknown	0	al-Qaeda	New York	NA	NA	0	1	NA	NA	NA
2	475	2	unknown	0	al-Qaeda	New York	NA	NA	0	0	NA	NA	NA
2	480	2	unknown	0	al-Qaeda	New York	NA	NA	0	0	NA	NA	NA
2	479	2	unknown	0	other	New Jersey	NA	NA	0	1	NA	NA	NA
37	241	2	MENAT	0	al-Qaeda	New York	2002	41	1	0	1	1	0
37	12	2	MENAT	0	al-Qaeda	New York	2002	24	1	0	1	1	0
8	236	2	West Bank and Gaza Strip	0	Hamas	Texas	2001	46	0	1	0	0	0
8	439	2	MENAT	0	Hamas	Texas	2001	-99	0	0	0	0	0
8	465	1	West Bank and Gaza Strip	0	Hamas	Texas	2001	-99	0	1	0	0	0
8	75	2	America	0	Hamas	Texas	2004	50	0	0	0	0	0
39	187	2	unknown	0	Hezbollah	Michigan	2006	37	0	0	0	0	0
14	184	2	West Bank and Gaza Strip	0	no formal organization	other_West	2003	27	0	0	0	0	0
14	185	2	United States	0	no formal organization	other_West	2003	34	0	0	0	0	0
24	429	2	Lebanon	0	Hezbollah	Texas	2012	35	1	1	0	0	0
92	454	2	Pakistan	0	Hezbollah	New York	2006	42	0	0	0	0	0
27	461	2	Lebanon	0	al-Qaeda	Minnesota	2004	41	0	0	1	1	0
31	438	2	MENAT	0	other	New York	2002	45	0	0	0	0	0
86	214	2	MENAT	0	al-Qaeda	other_Midwest	2010	32	0	0	0	0	1
25	82	2	MENAT	0	al-Shabaab	other_Northeast	2008	26	1	0	1	0	1
89	175	2	Europe	0	no formal organization	Florida	2012	25	0	0	0	0	1
116	251	2	United States	1	ISIS	North Carolina	2014	21	0	0	1	0	0
7	262	2	Somalia	0	ISIS	Minnesota	2014	20	1	1	1	1	0
7	263	2	Somalia	0	ISIS	Minnesota	2014	18	1	0	1	0	0
44	265	2	Europe	0	ISIS	other_Midwest	2015	40	0	1	0	0	0
44	267	2	Europe	0	ISIS	other_Midwest	2015	37	0	0	0	0	0
44	268	2	Europe	0	ISIS	New York	2015	26	1	0	1	0	0
44	269	1	Europe	0	ISIS	other_Midwest	2015	34	0	0	0	0	0
44	270	1	Europe	0	ISIS	other_Midwest	2015	42	0	0	0	0	0
43	271	2	Asia	0	ISIS	New York	2015	24	0	0	1	0	1
43	272	2	Asia	0	ISIS	New York	2015	19	0	0	1	0	1
7	274	2	Somalia	0	ISIS	Minnesota	2015	19	1	0	1	0	0
43	276	2	Asia	0	ISIS	New York	2015	30	0	0	NA	NA	NA
107	282	2	United States	1	ISIS	other_Midwest	2015	29	0	1	0	0	1
85	293	1	Europe	1	ISIS	New York	2015	28	0	0	0	0	1
7	300	2	Somalia	0	ISIS	Minnesota	2015	19	1	0	1	0	0
7	304	2	Somalia	0	ISIS	Minnesota	2015	19	1	1	1	0	0
7	305	2	Somalia	0	ISIS	Minnesota	2015	20	1	1	1	0	0
36	306	2	United States	1	ISIS	other_West	2015	30	0	0	1	0	1
36	307	2	Pakistan	0	ISIS	other_West	2015	34	0	0	0	0	1
69	308	2	West Bank and Gaza Strip	0	ISIS	California	2015	24	0	0	1	0	0
16	313	2	United States	0	ISIS	other_Northeast	2016	26	0	1	0	0	1
16	314	2	United States	1	ISIS	other_Northeast	2015	25	0	1	0	0	1
30	316	2	Sub_Saharan_Africa	1	ISIS	Virginia	2015	17	1	0	0	0	0
12	319	2	United States	0	ISIS	New York	2015	20	0	0	0	0	1
12	320	2	United States	1	ISIS	New Jersey	2015	21	1	0	1	0	0
12	321	2	Sub_Saharan_Africa	0	ISIS	New York	2015	21	0	0	0	0	1
43	322	2	Asia	0	ISIS	New York	2015	29	0	0	0	0	0
12	324	2	MENAT	0	ISIS	New Jersey	2015	23	1	1	0	0	0
114	327	2	West Bank and Gaza Strip	0	ISIS	other_Midwest	2015	22	0	1	1	0	0
65	331	2	MENAT	0	ISIS	other_West	2015	42	0	0	1	0	0
57	333	2	America	1	ISIS	Texas	2015	20	0	0	1	1	0
72	335	2	Pakistan	0	ISIS	California	2015	28	0	1	0	0	1
7	336	2	Somalia	0	ISIS	Minnesota	2015	20	1	0	1	0	0
72	337	2	unknown	1	ISIS	California	2015	24	0	0	0	0	1
7	338	2	Somalia	0	ISIS	Minnesota	2015	19	0	0	1	0	0
103	339	2	MENAT	1	ISIS	Virginia	2016	28	0	0	0	0	0
64	343	2	Asia	0	ISIS	Ohio	2016	19	0	1	1	1	0
7	349	2	Somalia	0	ISIS	Minnesota	2016	20	1	1	1	1	0
7	351	2	Somalia	0	ISIS	Minnesota	2016	20	1	1	1	0	0
84	352	2	United States	1	ISIS	Florida	2016	52	0	0	1	0	1
84	353	2	United States	1	ISIS	Florida	2016	50	0	0	0	0	1
12	358	2	United States	0	ISIS	New York	2015	17	0	0	0	0	1
63	361	1	United States	1	ISIS	other_West	2016	49	0	1	0	0	1
59	362	2	United States	1	ISIS	other_Midwest	2016	35	1	0	1	0	0
58	372	2	United States	1	ISIS	Florida	2016	23	0	0	0	0	0
15	376	2	MENAT	0	ISIS	Ohio	2017	26	0	1	0	0	0
55	378	2	Asia	0	ISIS	New York	2017	22	0	0	0	0	0
7	473	2	United States	1	ISIS	Minnesota	2014	33	1	1	1	1	0
5	260	2	United States	1	ISIS	Texas	2014	23	0	1	1	0	0
64	344	1	Asia	0	ISIS	California	2016	24	0	1	1	1	0
56	350	2	Europe	0	ISIS	New York	2016	22	0	0	1	0	0
43	359	2	Asia	0	ISIS	New York	2016	28	0	0	0	0	0
60	366	2	United States	1	ISIS	Michigan	2016	31	0	1	1	1	0
44	275	2	Europe	0	ISIS	other_Midwest	2015	37	1	0	1	1	0
7	291	2	Somalia	0	al-Shabaab	Minnesota	2014	30	0	0	1	0	0
4	295	1	United States	1	ISIS	other_Northeast	2015	30	0	1	1	0	0
51	296	2	United States	1	ISIS	other_Midwest	2014	19	0	0	0	0	1
7	303	2	Somalia	0	ISIS	Minnesota	2015	21	1	1	1	0	0
54	374	2	United States	1	ISIS	other_Midwest	2017	35	0	0	0	0	0
30	387	2	United States	1	ISIS	Virginia	2016	18	1	0	0	0	0
47	342	2	United States	1	ISIS	Florida	2016	40	0	0	0	0	1
46	400	1	United States	1	ISIS	other_Midwest	2018	32	0	1	0	0	0
7	301	2	Somalia	0	ISIS	Minnesota	2015	21	1	0	1	0	0
7	302	2	Somalia	0	ISIS	Minnesota	2015	19	1	1	1	0	0
7	292	2	Somalia	0	ISIS	Minnesota	2015	18	1	1	1	1	0
52	297	2	Somalia	0	ISIS	Ohio	2015	23	0	1	1	1	1
7	393	2	Somalia	0	ISIS	Minnesota	2013	unknown	1	1	NA	NA	NA
7	341	2	United States	1	ISIS	Minnesota	2015	33	1	1	NA	NA	NA
16	315	2	United States	1	ISIS	other_Northeast	2015	24	0	0	0	0	1
7	394	2	Somalia	0	ISIS	Minnesota	2013	unknown	1	1	NA	NA	NA
102	456	2	Europe	1	ISIS	Texas	2017	34	0	1	0	0	0
7	391	2	Somalia	0	ISIS	California	2014	29	1	1	NA	NA	NA
15	421	2	unknown	0	ISIS	Ohio	NA	NA	0	1	NA	NA	NA
43	311	2	Asia	0	ISIS	New York	2015	26	0	0	NA	NA	NA
45	401	2	West Bank and Gaza Strip	0	ISIS	other_Midwest	2015	18	0	1	NA	NA	NA
45	487	2	West Bank and Gaza Strip	0	ISIS	other_Midwest	2015	NA	1	1	NA	NA	NA
49	385	2	unknown	1	ISIS	Virginia	2017	33	0	0	NA	NA	NA
49	386	2	unknown	0	ISIS	Virginia	2017	32	1	0	NA	NA	NA
41	381	2	United States	0	ISIS	Texas	2017	27	0	1	0	0	0
41	382	2	unknown	0	ISIS	Texas	2017	26	0	1	0	0	0
41	383	2	unknown	0	ISIS	Texas	2017	57	0	1	NA	NA	NA
48	220	2	MENAT	0	ISIS	Texas	2019	23	0	1	1	1	0
53	489	2	unknown	0	ISIS	New York	2020	53	0	1	1	1	0
61	486	2	United States	1	ISIS	other_South	2020	34	0	0	0	0	1
101	420	2	Sub_Saharan_Africa	0	ISIS	Michigan	2019	26	0	1	0	0	0
101	418	2	Sub_Saharan_Africa	0	ISIS	Michigan	2019	20	0	1	1	0	0
62	135	2	unknown	0	ISIS	other_Midwest	2019	21	0	1	0	0	0
81	218	2	Somalia	0	ISIS	other_West	2019	21	0	0	1	0	0
113	491	2	Asia	0	ISIS	other_Northeast	2020	40	0	1	0	0	0
116	494	2	United States	1	ISIS	North Carolina	2015	-99	0	0	0	0	0
106	148	2	unknown	0	al-Shabaab	Minnesota	2010	unknown	0	0	NA	NA	NA
117	55	2	unknown	0	al-Qaeda	unkown	NA	NA	0	0	NA	NA	NA
2	5	2	unknown	0	other	New Jersey	1994	NA	0	0	NA	NA	NA
2	54	2	unknown	0	Taliban	New Jersey	NA	NA	0	1	NA	NA	NA
2	224	2	unknown	0	other	New Jersey	NA	NA	0	0	NA	NA	NA
6	108	2	unknown	0	al-Qaeda	unkown	NA	NA	0	1	NA	NA	NA
6	139	2	MENAT	0	al-Qaeda	New York	2010	25	1	0	1	1	1
37	403	2	unknown	0	al-Qaeda	New York	NA	NA	0	0	NA	NA	NA
23	143	2	Somalia	0	al-Qaeda	Ohio	2003	32	0	0	1	1	1
77	28	2	United States	0	no formal organization	New York	2004	19	0	0	0	0	1
50	33	2	United States	1	other	California	2005	29	0	0	0	0	1
3	145	2	Asia	0	al-Qaeda	other_Midwest	2007	26	0	1	1	0	0
33	36	2	Asia	0	al-Qaeda	other_South	2006	19	0	0	0	0	1
82	43	2	United States	1	al-Qaeda	Florida	2006	21	0	0	0	0	1
28	51	2	United States	0	other	New York	2007	66	0	0	NA	NA	NA
28	52	2	United States	0	other	New York	2007	70	0	0	NA	NA	NA
28	53	2	United States	0	other	New York	NA	72	0	0	NA	NA	NA
42	62	2	MENAT	0	Taliban	other_West	2002	38	0	0	1	0	0
8	76	2	West Bank and Gaza Strip	0	Hamas	Texas	2004	unknown	0	1	NA	NA	NA
8	449	2	West Bank and Gaza Strip	0	Hamas	Texas	2002	NA	0	1	NA	NA	NA
8	463	2	unknown	0	Hamas	Texas	NA	NA	0	1	NA	NA	NA
6	80	2	MENAT	0	al-Qaeda	New York	2011	53	0	1	NA	NA	NA
6	81	2	MENAT	0	al-Qaeda	unkown	2009	38	0	0	NA	NA	NA
6	404	2	United States	0	al-Qaeda	New York	2010	35	0	1	NA	NA	NA
4	89	2	Somalia	0	al-Shabaab	Minnesota	2008	23	0	0	1	1	1
4	97	2	Somalia	0	al-Shabaab	Minnesota	2008	17	0	0	1	1	0
104	99	2	MENAT	0	al-Qaeda	other_Midwest	2009	48	1	0	0	0	0
4	105	2	Somalia	1	al-Shabaab	Minnesota	2011	27	0	0	1	1	1
4	284	2	Somalia	0	al-Shabaab	Minnesota	2007	22	0	0	1	1	0
1	114	2	Somalia	0	al-Qaeda	other_West	2010	19	0	0	1	0	1
1	113	2	West Bank and Gaza Strip	0	al-Qaeda	Texas	2009	39	0	0	0	0	1
1	147	2	United States	1	al-Qaeda	Texas	2010	29	0	0	1	0	0
90	281	2	Pakistan	0	Taliban	Virginia	2009	24	1	0	1	0	0
88	122	2	America	1	unknown	New York	2009	27	1	0	0	0	1
22	126	2	Europe	0	al-Qaeda	North Carolina	2009	33	0	0	NA	NA	NA
22	130	2	Pakistan	0	al-Qaeda	North Carolina	2009	20	0	0	1	1	1
1	221	2	United States	0	al-Qaeda	Virginia	2013	53	0	0	NA	NA	NA
1	407	2	unknown	0	al-Qaeda	New York	NA	NA	0	0	NA	NA	NA
18	277	2	America	1	al-Shabaab	New Jersey	2010	24	1	0	1	0	0
112	213	1	Europe	1	al-Qaeda	other_West	2010	36	0	1	0	0	0
78	208	2	United States	0	al-Qaeda	New York	2011	21	1	0	1	0	0
86	286	2	Asia	0	al-Qaeda	New York	2010	34	0	0	1	0	1
73	161	2	Somalia	0	al-Shabaab	California	2010	36	0	0	0	0	0
79	156	2	MENAT	0	no formal organization	New York	2011	22	0	0	0	0	1
4	285	2	Somalia	0	al-Shabaab	Minnesota	2011	19	0	0	1	1	0
106	153	2	unknown	0	al-Shabaab	Minnesota	2010	unknown	0	0	NA	NA	NA
76	169	2	United States	1	no formal organization	California	2011	32	0	0	0	0	1
9	248	2	United States	1	al-Shabaab	Michigan	2011	26	0	0	0	0	0
1	172	2	Asia	0	al-Qaeda	other_Northeast	2011	26	0	0	0	0	1
1	173	2	America	1	al-Qaeda	New York	2011	27	0	0	0	0	1
21	177	2	unknown	0	no formal organization	North Carolina	2012	21	0	0	NA	NA	NA
70	323	2	Lebanon	0	Hezbollah	Ohio	2010	37	0	1	0	0	0
71	181	2	West Bank and Gaza Strip	0	other	Florida	2010	23	0	0	NA	NA	NA
75	246	2	United States	1	al-Shabaab	other_South	2012	25	0	0	1	0	1
68	256	2	United States	1	al-Qaeda	Florida	2012	43	0	0	0	0	0
67	255	2	Pakistan	0	al-Qaeda	Florida	2012	30	0	1	0	0	1
5	253	2	Asia	0	al-Shabaab	California	2013	30	0	0	NA	NA	NA
34	408	2	United States	1	unknown	other_West	NA	NA	0	0	NA	NA	NA
4	287	2	Somalia	0	al-Shabaab	Minnesota	2009	32	0	0	0	0	0
108	423	2	unknown	0	al-Qaeda	other_Midwest	NA	NA	0	0	NA	NA	NA
83	433	2	MENAT	0	al-Qaeda	California	2012	34	0	0	1	1	1
66	435	2	Asia	0	al-Qaeda	other_Northeast	2013	19	0	1	0	0	1
74	245	2	United States	0	al-Qaeda	other_Midwest	2013	18	0	0	1	0	0
80	152	2	Pakistan	0	al-Qaeda	New York	2006	26	0	0	1	0	0
13	71	2	United States	1	al-Qaeda	Florida	2005	50	1	0	0	0	0
10	238	2	Pakistan	0	al-Qaeda	other_South	NA	72	0	1	NA	NA	NA
10	239	2	unknown	0	al-Qaeda	other_South	NA	NA	0	0	NA	NA	NA
40	426	2	United States	0	al-Qaeda	New York	2006	56	0	0	NA	NA	NA
40	443	2	United States	0	al-Qaeda	other_West	2006	47	0	0	NA	NA	NA
19	460	2	Lebanon	0	Hezbollah	Michigan	2003	32	0	0	NA	NA	NA
19	243	2	United States	1	Taliban	California	1993	19	0	0	1	1	0
94	470	2	Pakistan	0	Taliban	Texas	2006	19	0	0	0	0	0
17	225	2	West Bank and Gaza Strip	0	other	Florida	NA	42	0	0	NA	NA	NA
17	226	2	West Bank and Gaza Strip	0	other	Florida	2003	31	0	0	NA	NA	NA
17	228	2	unknown	0	other	Florida	2003	NA	0	0	NA	NA	NA
17	229	2	unknown	0	other	Florida	NA	NA	0	0	NA	NA	NA
17	230	2	unknown	0	other	Florida	2003	NA	0	1	NA	NA	NA
17	231	2	unknown	0	other	Florida	NA	NA	0	0	NA	NA	NA
26	442	2	unknown	0	Hezbollah	Michigan	2003	NA	0	1	NA	NA	NA
26	455	2	unknown	0	Hezbollah	Michigan	2003	NA	0	1	NA	NA	NA
26	457	2	unknown	0	Hezbollah	Michigan	2003	NA	0	0	NA	NA	NA
26	471	2	unknown	0	Hezbollah	Michigan	2003	NA	0	1	NA	NA	NA
29	448	2	unknown	0	al-Qaeda	other_West	NA	NA	0	1	NA	NA	NA
29	452	2	unknown	0	al-Qaeda	other_West	2003	NA	0	1	NA	NA	NA
20	244	2	United States	0	Hezbollah	Michigan	2003	61	0	0	NA	NA	NA
20	424	2	Lebanon	0	Hezbollah	Michigan	2003	NA	0	1	NA	NA	NA
20	440	2	Lebanon	0	Hezbollah	Michigan	2003	NA	0	0	NA	NA	NA
20	446	2	Lebanon	0	Hezbollah	Michigan	2003	32	0	1	NA	NA	NA
20	453	2	Lebanon	0	Hezbollah	Michigan	2003	NA	0	0	NA	NA	NA
20	459	2	Lebanon	0	Hezbollah	Michigan	2003	NA	0	0	NA	NA	NA
20	469	2	Lebanon	0	Hezbollah	Michigan	2003	NA	0	0	NA	NA	NA
39	188	2	unknown	0	Hezbollah	unkown	NA	NA	0	0	NA	NA	NA
39	189	2	unknown	0	Hezbollah	California	NA	NA	0	0	NA	NA	NA
39	191	2	MENAT	0	Hezbollah	Michigan	2004	37	0	0	NA	NA	NA
39	194	2	unknown	0	Hezbollah	Michigan	NA	NA	0	1	NA	NA	NA
39	195	2	MENAT	0	Hezbollah	Michigan	2004	unknown	0	1	NA	NA	NA
39	197	2	MENAT	0	Hezbollah	Michigan	2004	31	0	1	NA	NA	NA
39	199	2	MENAT	0	Hezbollah	Michigan	2004	35	0	0	NA	NA	NA
39	200	2	unknown	0	Hezbollah	California	NA	NA	0	0	NA	NA	NA
39	201	2	MENAT	0	Hezbollah	California	2004	unknown	0	0	NA	NA	NA
39	203	2	unknown	0	Hezbollah	unkown	NA	NA	0	0	NA	NA	NA
39	204	2	unknown	0	Hezbollah	unkown	NA	NA	0	0	NA	NA	NA
39	205	2	MENAT	0	Hezbollah	Michigan	2004	34	0	0	NA	NA	NA
105	176	2	Asia	0	other	other_West	2012	35	1	0	NA	NA	NA
11	49	2	Europe	0	al-Qaeda	New Jersey	2007	24	0	0	NA	NA	NA
38	26	2	Asia	0	al-Qaeda	Virginia	2003	27	0	0	NA	NA	NA
4	405	2	unknown	0	al-Shabaab	Minnesota	NA	NA	0	0	NA	NA	NA
109	210	2	America	0	no formal organization	Florida	2001	24	1	0	0	0	1
110	232	2	MENAT	0	Hamas	New York	2005	60	0	0	NA	NA	NA
111	216	2	unknown	0	al-Qaeda	other_South	NA	NA	0	0	NA	NA	NA
115	370	2	Pakistan	0	al-Qaeda	New York	2013	27	0	0	0	0	0
32	436	2	MENAT	0	Hamas	New Jersey	2003	49	0	0	NA	NA	NA
32	416	2	unknown	0	al-Qaeda	New Jersey	NA	NA	0	0	NA	NA	NA
87	357	2	United States	0	al-Qaeda	Ohio	2015	40	0	1	0	0	0
99	451	2	Asia	0	Taliban	California	2002	53	0	0	NA	NA	NA
13	150	2	MENAT	0	Taliban	New York	2005	50	0	0	NA	NA	NA
96	222	2	United States	1	other	other_South	2000	69	0	0	0	0	0
2	474	2	unknown	0	al-Qaeda	New York	NA	NA	0	0	NA	NA	NA
2	242	2	unknown	0	other	New Jersey	NA	NA	0	0	NA	NA	NA
35	65	2	MENAT	0	al-Qaeda	other_Northeast	2007	42	0	0	NA	NA	NA
35	67	2	Lebanon	0	al-Qaeda	other_Northeast	2007	42	0	0	NA	NA	NA
97	104	2	Somalia	0	al-Shabaab	Minnesota	2010	63	0	0	NA	NA	NA
91	289	1	Somalia	0	al-Shabaab	Minnesota	2014	34	0	0	NA	NA	NA
100	325	2	United States	0	Hamas	Virginia	2002	23	1	0	1	0	0
95	64	2	United States	1	no formal organization	other_West	2007	31	0	0	0	0	0
3	390	2	MENAT	0	al-Qaeda	unkown	2009	22	0	1	NA	NA	NA
3	389	2	unknown	0	al-Qaeda	unkown	2006	NA	0	0	NA	NA	NA
1	140	2	United States	0	al-Qaeda	New Jersey	2010	26	0	0	0	0	0
98	257	2	America	1	al-Qaeda	New York	2013	25	0	0	1	0	0
1	406	2	unknown	0	al-Qaeda	New York	NA	NA	0	0	NA	NA	NA
93	482	2	United States	0	Taliban	Florida	2011	35	0	1	NA	NA	NA
2	409	2	United States	1	other	unkown	NA	NA	0	0	NA	NA	NA
8	450	2	West Bank and Gaza Strip	0	Hamas	Texas	2002	NA	0	1	NA	NA	NA
8	447	2	West Bank and Gaza Strip	0	Hamas	Texas	2004	NA	0	0	NA	NA	NA
14	183	2	unknown	0	no formal organization	other_West	NA	NA	0	0	NA	NA	NA
14	186	2	unknown	0	no formal organization	other_West	2003	NA	0	0	NA	NA	NA
24	427	2	Lebanon	0	Hezbollah	Texas	2012	40	0	1	NA	NA	NA
24	428	2	Lebanon	0	Hezbollah	Texas	2012	38	0	1	NA	NA	NA
24	410	2	unknown	0	Hezbollah	Texas	NA	NA	0	0	NA	NA	NA
24	411	2	United States	1	Hezbollah	Texas	NA	NA	0	0	NA	NA	NA
24	412	2	unknown	0	Hezbollah	Texas	NA	NA	0	0	NA	NA	NA
24	413	2	unknown	0	Hezbollah	Texas	NA	33	0	0	NA	NA	NA
24	414	2	unknown	0	Hezbollah	Texas	NA	NA	1	0	NA	NA	NA
24	415	2	unknown	0	Hezbollah	Texas	NA	NA	0	0	NA	NA	NA
92	397	2	unknown	0	Hezbollah	New York	2006	53	0	0	NA	NA	NA
27	206	2	unknown	0	al-Qaeda	Minnesota	2001	NA	0	0	NA	NA	NA
27	398	2	unknown	0	al-Qaeda	Minnesota	NA	NA	0	0	NA	NA	NA
27	399	2	unknown	0	al-Qaeda	Minnesota	NA	NA	0	0	NA	NA	NA
31	234	1	United States	1	other	New York	2002	82	0	0	NA	NA	NA
31	235	2	unknown	0	other	New York	2002	NA	0	0	NA	NA	NA
10	141	1	Pakistan	0	al-Qaeda	other_Northeast	2008	36	0	0	0	0	1
25	137	2	Europe	0	al-Qaeda	other_Northeast	2009	28	1	0	1	1	1
89	395	2	United States	1	no formal organization	Florida	2012	unknown	0	0	NA	NA	NA
116	249	2	United States	1	ISIS	North Carolina	2014	21	0	0	1	0	0
7	309	2	Somalia	0	ISIS	Minnesota	2015	21	1	1	1	1	0
44	266	1	Europe	0	ISIS	other_Midwest	2015	35	0	0	NA	NA	NA
43	379	2	Asia	0	ISIS	New York	2017	31	0	0	NA	NA	NA
107	283	2	United States	1	ISIS	other_Midwest	2015	22	0	1	1	0	1
85	294	1	MENAT	0	ISIS	New York	2015	31	0	0	0	0	1
36	318	2	United States	1	ISIS	other_West	2015	43	0	0	0	0	1
69	312	2	Sub_Saharan_Africa	0	ISIS	California	2015	24	0	0	0	0	0
30	317	2	MENAT	0	ISIS	Virginia	2015	18	1	0	1	1	0
12	328	2	MENAT	0	ISIS	New Jersey	2015	20	1	1	1	0	0
114	326	1	United States	1	ISIS	other_Midwest	2015	19	0	1	1	0	0
65	365	2	MENAT	0	ISIS	New York	2015	24	0	0	1	1	0
57	310	2	Pakistan	0	ISIS	Texas	2015	20	0	0	1	0	0
72	334	1	Pakistan	0	ISIS	California	2015	27	0	1	NA	NA	NA
103	340	2	Sub_Saharan_Africa	0	ISIS	Virginia	2016	25	0	0	0	0	0
64	345	2	Pakistan	1	ISIS	California	2016	24	0	1	1	1	0
84	354	2	United States	1	ISIS	Florida	2016	31	0	0	0	0	1
63	364	2	United States	1	ISIS	other_West	2016	39	0	1	0	0	1
59	363	2	America	1	ISIS	other_Midwest	2016	30	1	0	1	0	0
58	373	2	United States	1	ISIS	Florida	NA	NA	0	0	NA	NA	NA
15	422	2	unknown	0	ISIS	Ohio	NA	NA	0	1	NA	NA	NA
55	402	2	unknown	0	ISIS	New York	2017	21	0	0	NA	NA	NA
7	258	2	Somalia	0	ISIS	Minnesota	2014	29	1	0	1	1	0
5	481	1	United States	1	ISIS	Texas	2014	23?	0	1	NA	NA	NA
56	360	2	MENAT	0	ISIS	New Jersey	2016	28	0	0	0	0	1
60	367	2	United States	1	ISIS	Michigan	2016	32	0	1	1	1	0
51	299	2	United States	1	ISIS	other_Midwest	2015	29	0	0	0	0	1
54	375	2	United States	1	ISIS	other_Midwest	2017	35	0	0	0	0	0
11	377	2	United States	1	ISIS	other_Northeast	2017	38	0	0	0	0	1
47	417	2	Asia	0	ISIS	Florida	2018	37	0	0	NA	NA	NA
46	483	2	MENAT	0	ISIS	other_Midwest	2014	NA	0	1	NA	NA	NA
52	298	2	Somalia	0	al-Qaeda	Ohio	2014	27	0	1	1	1	0
102	396	1	United States	1	ISIS	Texas	NA	NA	0	1	NA	NA	NA
15	484	1	United States	1	ISIS	Ohio	NA	NA	0	1	NA	NA	NA
16	392	2	Europe	0	ISIS	New Jersey	2015	25	0	0	NA	NA	NA
45	488	2	West Bank and Gaza Strip	0	ISIS	other_Midwest	2015	23	1	1	NA	NA	NA
49	346	2	United States	0	ISIS	Virginia	2016	25	1	0	1	0	0
36	380	2	unknown	0	ISIS	other_West	2017	NA	0	0	NA	NA	NA
41	384	1	unknown	0	ISIS	Texas	2017	49	0	1	NA	NA	NA
48	493	2	MENAT	0	ISIS	Texas	2019	-99	0	1	1	1	0
53	490	2	unknown	0	ISIS	New York	2020	19	0	1	1	1	0
61	485	2	United States	1	ISIS	Texas	2020	22	0	0	0	0	1
101	419	2	Sub_Saharan_Africa	0	ISIS	Michigan	2019	23	0	1	0	0	0
62	136	2	unknown	0	ISIS	other_Midwest	2019	20	0	1	0	0	0
81	219	2	Somalia	0	ISIS	other_West	2019	20	0	0	1	0	0
113	492	1	Asia	0	ISIS	other_Northeast	2020	35	0	1	0	0	0
